# Supplementary material for: m6A Methylation-Mediated Stabilization of LINC01106 Suppresses Bladder Cancer Progression by Regulating the miR-3148/DAB1 Axis
Source: Biomedicines. 2024 Jan 5;12(1):114. doi: 10.3390/biomedicines12010114 (PMC10813768; doi:10.3390/biomedicines12010114)
Supplement: Supplementary file 1 [file biomedicines-12-00114-s001.zip]

Archive with 11 entries (10 files):
- Supplementary Files/
- Supplementary Files/Table S1.xlsx
- __MACOSX/Supplementary Files/._Table S1.xlsx
- Supplementary Files/Figure S1.tif
- __MACOSX/Supplementary Files/._Figure S1.tif
- Supplementary Files/Figure S2.jpg
- __MACOSX/Supplementary Files/._Figure S2.jpg
- Supplementary Files/Table S3.xlsx
- __MACOSX/Supplementary Files/._Table S3.xlsx
- Supplementary Files/Table S2.xlsx
- __MACOSX/Supplementary Files/._Table S2.xlsx
