# Supplementary material for: m6A Methylation-Mediated Stabilization of LINC01106 Suppresses Bladder Cancer Progression by Regulating the miR-3148/DAB1 Axis
Source: Biomedicines. 2024 Jan 5;12(1):114. doi: 10.3390/biomedicines12010114 (PMC10813768; doi:10.3390/biomedicines12010114)
Supplement: Supplementary file 1 [file biomedicines-12-00114-s001.zip › Supplementary Files/Table S3.xlsx]

## Sheet: Sheet1
Gene Symbol	Gene ID	PCC
RGPD6	ENSG00000183054.11	0.43
LDHAL6A	ENSG00000166800.9	0.39
ACOXL	ENSG00000153093.18	0.38
ID4	ENSG00000172201.10	0.38
EPM2AIP1	ENSG00000178567.7	0.37
TSGA10	ENSG00000135951.14	0.37
E2F3	ENSG00000112242.14	0.37
B3GAT1	ENSG00000109956.12	0.37
GATA3	ENSG00000107485.15	0.37
GPC2	ENSG00000213420.7	0.37
