# Supplementary material for: m6A Methylation-Mediated Stabilization of LINC01106 Suppresses Bladder Cancer Progression by Regulating the miR-3148/DAB1 Axis
Source: Biomedicines. 2024 Jan 5;12(1):114. doi: 10.3390/biomedicines12010114 (PMC10813768; doi:10.3390/biomedicines12010114)
Supplement: Supplementary file 1 [file biomedicines-12-00114-s001.zip › Supplementary Files/Table S2.xlsx]

## Sheet: LINC01106-METTL3
id	TCGA-GC-A3BM-11A-11R-A22U-07	TCGA-CU-A0YR-11A-13R-A10U-07	TCGA-K4-A3WV-11A-21R-A22U-07	TCGA-BT-A20N-11A-11R-A14Y-07	TCGA-BL-A13J-11A-13R-A10U-07	TCGA-BT-A2LA-11A-11R-A18C-07	TCGA-BT-A2LB-11A-11R-A18C-07	TCGA-GD-A2C5-11A-11R-A180-07	TCGA-BT-A20Q-11A-11R-A14Y-07	TCGA-BT-A20W-11A-11R-A14Y-07	TCGA-K4-A54R-11A-11R-A26T-07	TCGA-GD-A3OQ-11A-21R-A220-07	TCGA-GC-A6I3-11A-11R-A31N-07	TCGA-CU-A0YN-11A-11R-A10U-07	TCGA-K4-A5RI-11A-11R-A28M-07	TCGA-BT-A20U-11A-11R-A14Y-07	TCGA-GC-A3WC-11A-11R-A22U-07	TCGA-BT-A20R-11A-11R-A16R-07	TCGA-GD-A3OP-11A-11R-A220-07	TCGA-ZF-A9RN-01A-11R-A42T-07	TCGA-CF-A1HR-01A-11R-A13Y-07	TCGA-XF-A8HH-01A-11R-A38B-07	TCGA-ZF-AA4W-01A-12R-A38B-07	TCGA-XF-A9SU-01A-31R-A39I-07	TCGA-DK-A3IQ-01A-31R-A32Y-07	TCGA-FD-A6TK-01A-42R-A33J-07	TCGA-DK-A1A7-01A-11R-A13Y-07	TCGA-CU-A5W6-01A-11R-A28M-07	TCGA-DK-A3X1-01A-12R-A22U-07	TCGA-XF-A9ST-01A-11R-A42T-07	TCGA-CF-A9FM-01A-11R-A38B-07	TCGA-BT-A20V-01A-11R-A14Y-07	TCGA-GV-A3QF-01A-31R-A22U-07	TCGA-DK-A2I4-01A-11R-A21D-07	TCGA-DK-A6B2-01A-11R-A30C-07	TCGA-DK-A1AG-01A-11R-A13Y-07	TCGA-XF-A9SZ-01A-11R-A39I-07	TCGA-E7-A519-01A-11R-A26T-07	TCGA-2F-A9KO-01A-11R-A38B-07	TCGA-ZF-A9R1-01A-11R-A39I-07	TCGA-4Z-AA7S-01A-11R-A39I-07	TCGA-BL-A13J-01A-11R-A10U-07	TCGA-DK-A3IK-01A-32R-A21D-07	TCGA-C4-A0F1-01A-11R-A034-07	TCGA-DK-A3IS-01A-21R-A21D-07	TCGA-UY-A9PH-01A-11R-A38B-07	TCGA-E5-A4TZ-01A-11R-A31N-07	TCGA-DK-A3WW-01A-22R-A23N-07	TCGA-K4-A5RH-01A-11R-A30C-07
LINC01106	0.3505	0.1776	0.8461	0.0442	0.1048	0.9666	0.2338	1.0612	0.2034	0.4471	0.6228	0.8475	0.171	0.1103	0.2905	0.2168	0.3484	0.0268	0.868	0.1235	0.3692	0.4776	0.5489	0.2646	0.1586	0.1386	0.2986	0.1805	0.5549	0.0894	0.4927	0.4548	0.3859	0.5077	0.4202	0.6478	0.1337	0.6772	0.6095	0.9595	0.5101	0.46	1.0308	0.0834	0.328	0.6621	0.3357	0.5161	0.3038
METTL3	4.5662	3.6664	7.4811	2.6781	2.6078	2.9138	2.3708	4.658	2.8649	4.7187	6.7608	5.839	3.1013	2.5499	3.7184	3.357	4.0736	2.0993	4.0694	4.7194	3.4086	7.4463	1.7918	4.2144	2.745	3.1543	1.765	5.0514	3.3323	5.6203	7.5089	3.2552	5.6061	3.956	4.7264	7.7124	2.3753	0.7701	10.8664	7.8021	12.7853	5.4386	8.3723	3.4013	3.9296	3.7789	5.6569	5.005	14.3853
[truncated: 382 more columns]

## Sheet: LINC01106-YTHDC1
id	TCGA-GC-A3BM-11A-11R-A22U-07	TCGA-CU-A0YR-11A-13R-A10U-07	TCGA-K4-A3WV-11A-21R-A22U-07	TCGA-BT-A20N-11A-11R-A14Y-07	TCGA-BL-A13J-11A-13R-A10U-07	TCGA-BT-A2LA-11A-11R-A18C-07	TCGA-BT-A2LB-11A-11R-A18C-07	TCGA-GD-A2C5-11A-11R-A180-07	TCGA-BT-A20Q-11A-11R-A14Y-07	TCGA-BT-A20W-11A-11R-A14Y-07	TCGA-K4-A54R-11A-11R-A26T-07	TCGA-GD-A3OQ-11A-21R-A220-07	TCGA-GC-A6I3-11A-11R-A31N-07	TCGA-CU-A0YN-11A-11R-A10U-07	TCGA-K4-A5RI-11A-11R-A28M-07	TCGA-BT-A20U-11A-11R-A14Y-07	TCGA-GC-A3WC-11A-11R-A22U-07	TCGA-BT-A20R-11A-11R-A16R-07	TCGA-GD-A3OP-11A-11R-A220-07	TCGA-ZF-A9RN-01A-11R-A42T-07	TCGA-CF-A1HR-01A-11R-A13Y-07	TCGA-XF-A8HH-01A-11R-A38B-07	TCGA-ZF-AA4W-01A-12R-A38B-07	TCGA-XF-A9SU-01A-31R-A39I-07	TCGA-DK-A3IQ-01A-31R-A32Y-07	TCGA-FD-A6TK-01A-42R-A33J-07	TCGA-DK-A1A7-01A-11R-A13Y-07	TCGA-CU-A5W6-01A-11R-A28M-07	TCGA-DK-A3X1-01A-12R-A22U-07	TCGA-XF-A9ST-01A-11R-A42T-07	TCGA-CF-A9FM-01A-11R-A38B-07	TCGA-BT-A20V-01A-11R-A14Y-07	TCGA-GV-A3QF-01A-31R-A22U-07	TCGA-DK-A2I4-01A-11R-A21D-07	TCGA-DK-A6B2-01A-11R-A30C-07	TCGA-DK-A1AG-01A-11R-A13Y-07	TCGA-XF-A9SZ-01A-11R-A39I-07	TCGA-E7-A519-01A-11R-A26T-07	TCGA-2F-A9KO-01A-11R-A38B-07	TCGA-ZF-A9R1-01A-11R-A39I-07	TCGA-4Z-AA7S-01A-11R-A39I-07	TCGA-BL-A13J-01A-11R-A10U-07	TCGA-DK-A3IK-01A-32R-A21D-07	TCGA-C4-A0F1-01A-11R-A034-07	TCGA-DK-A3IS-01A-21R-A21D-07	TCGA-UY-A9PH-01A-11R-A38B-07	TCGA-E5-A4TZ-01A-11R-A31N-07	TCGA-DK-A3WW-01A-22R-A23N-07	TCGA-K4-A5RH-01A-11R-A30C-07
LINC01106	0.3505	0.1776	0.8461	0.0442	0.1048	0.9666	0.2338	1.0612	0.2034	0.4471	0.6228	0.8475	0.171	0.1103	0.2905	0.2168	0.3484	0.0268	0.868	0.1235	0.3692	0.4776	0.5489	0.2646	0.1586	0.1386	0.2986	0.1805	0.5549	0.0894	0.4927	0.4548	0.3859	0.5077	0.4202	0.6478	0.1337	0.6772	0.6095	0.9595	0.5101	0.46	1.0308	0.0834	0.328	0.6621	0.3357	0.5161	0.3038
YTHDC1	18.1852	14.0087	18.576	12.4264	11.8102	14.7319	13.6646	13.1769	11.2069	12.182	13.7804	15.9373	7.5131	8.9313	11.1742	10.5692	14.3433	12.3122	15.2178	13.3628	10.8647	11.0059	9.8751	8.422	8.1829	8.3678	8.4213	13.9068	13.3897	15.2677	20.1649	12.3912	14.2437	11.4962	11.7692	15.0605	7.7088	5.3323	15.4775	16.5865	15.5941	12.9352	11.5144	8.5929	13.4853	9.0821	15.7997	9.626	10.1768
[truncated: 382 more columns]

## Sheet: LINC01106-DAB1
id	TCGA-GC-A3BM-11A-11R-A22U-07	TCGA-CU-A0YR-11A-13R-A10U-07	TCGA-K4-A3WV-11A-21R-A22U-07	TCGA-BT-A20N-11A-11R-A14Y-07	TCGA-BL-A13J-11A-13R-A10U-07	TCGA-BT-A2LA-11A-11R-A18C-07	TCGA-BT-A2LB-11A-11R-A18C-07	TCGA-GD-A2C5-11A-11R-A180-07	TCGA-BT-A20Q-11A-11R-A14Y-07	TCGA-BT-A20W-11A-11R-A14Y-07	TCGA-K4-A54R-11A-11R-A26T-07	TCGA-GD-A3OQ-11A-21R-A220-07	TCGA-GC-A6I3-11A-11R-A31N-07	TCGA-CU-A0YN-11A-11R-A10U-07	TCGA-K4-A5RI-11A-11R-A28M-07	TCGA-BT-A20U-11A-11R-A14Y-07	TCGA-GC-A3WC-11A-11R-A22U-07	TCGA-BT-A20R-11A-11R-A16R-07	TCGA-GD-A3OP-11A-11R-A220-07	TCGA-ZF-A9RN-01A-11R-A42T-07	TCGA-CF-A1HR-01A-11R-A13Y-07	TCGA-XF-A8HH-01A-11R-A38B-07	TCGA-ZF-AA4W-01A-12R-A38B-07	TCGA-XF-A9SU-01A-31R-A39I-07	TCGA-DK-A3IQ-01A-31R-A32Y-07	TCGA-FD-A6TK-01A-42R-A33J-07	TCGA-DK-A1A7-01A-11R-A13Y-07	TCGA-CU-A5W6-01A-11R-A28M-07	TCGA-DK-A3X1-01A-12R-A22U-07	TCGA-XF-A9ST-01A-11R-A42T-07	TCGA-CF-A9FM-01A-11R-A38B-07	TCGA-BT-A20V-01A-11R-A14Y-07	TCGA-GV-A3QF-01A-31R-A22U-07	TCGA-DK-A2I4-01A-11R-A21D-07	TCGA-DK-A6B2-01A-11R-A30C-07	TCGA-DK-A1AG-01A-11R-A13Y-07	TCGA-XF-A9SZ-01A-11R-A39I-07	TCGA-E7-A519-01A-11R-A26T-07	TCGA-2F-A9KO-01A-11R-A38B-07	TCGA-ZF-A9R1-01A-11R-A39I-07	TCGA-4Z-AA7S-01A-11R-A39I-07	TCGA-BL-A13J-01A-11R-A10U-07	TCGA-DK-A3IK-01A-32R-A21D-07	TCGA-C4-A0F1-01A-11R-A034-07	TCGA-DK-A3IS-01A-21R-A21D-07	TCGA-UY-A9PH-01A-11R-A38B-07	TCGA-E5-A4TZ-01A-11R-A31N-07	TCGA-DK-A3WW-01A-22R-A23N-07	TCGA-K4-A5RH-01A-11R-A30C-07
LINC01106	0.3505	0.1776	0.8461	0.0442	0.1048	0.9666	0.2338	1.0612	0.2034	0.4471	0.6228	0.8475	0.171	0.1103	0.2905	0.2168	0.3484	0.0268	0.868	0.1235	0.3692	0.4776	0.5489	0.2646	0.1586	0.1386	0.2986	0.1805	0.5549	0.0894	0.4927	0.4548	0.3859	0.5077	0.4202	0.6478	0.1337	0.6772	0.6095	0.9595	0.5101	0.46	1.0308	0.0834	0.328	0.6621	0.3357	0.5161	0.3038
DAB1	0.4773	0.6336	4.6375	0.3353	0.2352	1.9542	0.1475	0.6299	0.2341	1.8775	0.9009	2.3148	0.1629	0.558	0.4041	0.0479	0.1082	0.2351	0.1088	0.0033	0.0149	1.4846	0	1.0382	0.0593	0.0255	2.9772	0.0304	0.6355	0.0036	0.0332	0	1.079	0.1872	3.4573	0	0.1588	0.0135	0.0589	0.0032	0.0547	0.3946	3.4992	0.0182	0.0064	0.5103	0	0.0137	0.0016
[truncated: 382 more columns]
